# Supplementary material for: Epstein-Barr virus infection induces tissue-resident memory T cells in mucosal lymphoid tissues
Source: JCI Insight. 2024 Oct 22;9(20):e173489. doi: 10.1172/jci.insight.173489 (PMC11530129; doi:10.1172/jci.insight.173489)
Supplement: Supporting data values [file jciinsight-9-173489-s203.xlsx]

## Sheet: Figure_1A
PBS w1	PBS w2	PBS w3	PBS w4	PBS w5	EBV IP w1	EBV IP w2	EBV IP w3	EBV IP w4	EBV IP w5	EBV IN w1	EBV IN w2	EBV IN w3	EBV IN w4	EBV IN w5
236000	288000	319000	333000	304000	982000	3500000	26400000	261000000	80100000	359000	130000	355000	2500000	2250000
393000	243000	252000	379000	292000	1090000	3580000	19000000	49700000	112000000	381000	289000	1080000	73700000	81000000
	287600	323900	273300	608600	601000	206000	485000	6050000	4390000	421000	198000	453000	8200000	94500000
	283700	356100	219600	283500	747000	2100000	31000000	656000000	337000000	224000	199000	2038000	21820000	13350000
		314500	413500	379500	1600000	2940000	19000000	90500000	36300000	239000	215000	218000	494000	544000
		301500	376100	317700	1330000	3370000	32200000	43200000	7210000	196000	226000	219000	366000	539000
					1720000	2970000	37100000	709000000	461000000	256000	346000	190000	488000	421000
					1220000	1590000	25200000	121000000	80400000	245900	203800	323000	1300000	8056000
					1810000	4440000	71500000	411000000	50900000	318300	223200	272200	6036000	2270000
							4599000	61520000	62950000	306400	237400	358500	2848000	262400000
							3905000	5314000	11460000	240500	194500	927500	3633000	161600000
							33070000	28590000	5588000	316100	382700	390700	974700	3723000
							15970000	15540000	34380000	259300	373400	2545000	3867000	119100000
										294600	282400	804200	106300000	465600000
										261400	288900	277600	16190000	33710000
										297000	260700	2833000	596300	6537000
										348600	246000	448400	66890000	4712000
										298000	313500	1427000	3363000	405300000
											301300	310100	58060000	8142000
											219900	515200	566400	42340000
											675200	21160000	1405000
											988500	741800	282100000
											423700	444300	146800000
													2754000

## Sheet: Figure_1B
PBS w1	PBS w2	PBS w3	PBS w4	PBS w5	EBV IP w1	EBV IP w2	EBV IP w3	EBV IP w4	EBV IP w5	EBV IN w1	EBV IN w2	EBV IN w3	EBV IN w4	EBV IN w5
0	0	0	0	0	0	119.649	1125.64	3361.07	14898.2	0	1003.44	15830.6	47002.4	68314.8
0	0	0	0	0	0	214.366	515.356	27226.2	38312.4	0	0	0	113	3459.7
0	0	0	0	0	0	81.2101	1550.21	2940.23	5064.54	0	0	9537.7	13319.7	3868.6
0	0	0	0	0	0	264.756	877.997	13609.2	11013.4	0	0	0	7319.1	66059.9
0	109.15	131.27	7.6	7.6		671.5	175.331	9190.35	8208.05	0	0	0	0	905
0	403.62	89.168	7.6	7.6		142.821	16259	391.27	694.81	0	0	1549.9	999.1	2096.6
0	138.94	44.853	7.6	7.6		411.614	1318.3	11071	11113	0	656.43	0	4076.3	32870.5
	0	0		0		116.053	15830.6	11248.5	13723.3	0	108.89	16318	99750	443682
	0	0		0		149.53	6034.7	100250	73075	0	170	74.525	2528.2	224777
	0	0		0		572.55	40813	139419	296681	0	0	1862	78911	2286097
						157.32	7.6	7.6	3137.8	0	0	2180	82394	117076
						331.44	14761	633634	2000000	0	0	248	85440	38897
										0	0	222	14316	74402
											0	191	28783	64248
											0	0	493	115
											0	0	293	336
											0	0	0	0
											0	0	4765	878
											0	0	0	445
											0	0	0	2070
											0	0	1244	7502
											0	0	478	7012
											0	9748	388441	1515604
											0	0	311	31317
											1251	0	0	3603
											0	0	623	26457
												217	0	0
												0	0	2429
												406181	1308807	702853
												20470	92384	971439
												498	53345	44062
												0	34990	994437
												47035	420017	2405516
												0	6644	14726
												2870	475789	256164
												20936	34899	553741
												0	458953	369242
												2667	5289	56959
													81690	149839

## Sheet: Figure_1C
Blood PBS	Spleen PBS	Liver PBS	Lung PBS	sm. Tissue PBS	NALT PBS	Blood EBV IP	Spleen EBV IP	Liver EBV IP	Lung EBV IP	sm. Tissue EBV IP	NALT EBV IP	Blood EBV IN	Spleen EBV IN	Liver EBV IN	Lung EBV IN	sm. tissue EBV IN	NALT EBV IN
0	0	0	229.827	0	0	15506.3	24719.8	1178.6	1130.17	6879.56	0	3459.7	3645	148.779	51000	9.7887	1202.89
0	0	0	8.73469	0	5.01894	6778.46	8316.35	78.6783	266.794	39.8781	0	32870.5	0	5400	170	420.294	0
0	0	1.11492	7.67742	0	0	18974.2	6527.72	1897.66	0	0	0	3868.6	16.9313	930	2707	187.026	0
0	0		0	0	0	44589	1691.35	771.911	424.08	2.20333	243.487	66059.9	1432.75	15154	2519	160	853518
0	0		0	0	0	22224.1	7281.49	1847.99	757.841	0	0	1000	66.4527	414	260042	0	66108
0	0		15.795	8.18591	0	49075.4	740.78	2782.99	7.42857	8.67857	0	443682	68000	2142	13408	14	2725
0	158		1.09453	32.1397	1.93608	37383.4	35895.9	1762.49	2.97872	0	0	224777	22000	5083	41027	71	889808
	406		3.75591	13.1296	0	7699.69	26454.5	63.4223	0	0	0	2286097	10867	2629	2167	168	3386375
	43			31	115	19000	2212.82	105336	492.006	11.1082	2.62896			239717		36265	710480
	70			7	20	21000	962.148		19.899	2.54277	1.23254	38897	8481	29153		110375	218442
				8	129	22000	4039.03		485.331	14.8152	4.86525		7564	18487		576	371
				122	5149	23000	8419.15		550.538	31.2301	9.94927	74402	6721037	31266		3710	89159
						26000	1447.66		238.235	10.2836	6.76572	64248	219451	22574		182	139688
						73075	30172.7		154.883	42.7684	0	3326	106481	29865		76454	2304564
						296680	47824.4		3582	12.679	0	2545	196770	2711		2339	997070
						3137.8	499.468		8.09814	42.1625	1.5604	20522	223816	40960		335341	3145370
						2082900	45261.5		280527	13.703	2056.11	13689		2487		260356	188989
												125677	10584	63426		32997716	445533
												57826	37116	9462		61940957	6637792
												2100825	131993	2557		5203406	3308
												978460	95002			1227430	6007721
												476984	84984			450.5	67559
												86029	58840			5434494	4802052
												3369447	942			187674	5868
												4722426	0			196047	221452
												34060	7			50087.5	310000000
												569380	19089			34264.5	7073258
												152999	964644			444000000	47227
												1219929	2426			493000000
												123915	483291			700000000
												287457	42745
												702853	882191
												971439	900
												264372	141432

## Sheet: Figure_1D
Spleen PBS	Spleen EBV IP	Spleen EBV IN	NALT PBS	NALT EBV IP	NALT EBV IN
0	24719.9	3645	0	0	1202.89
0	8316.35	0	5.01894	0	0
0	6527.72	16.9313	0	0	0
0	1691.35	1432.75	0	243.487	853518
0	7281.49	66.4527	0	0	66108
0	740.78	68000	0	0	2725
158	35895.9	22000	1.93608	0	889808
406	26454.5	10867	0	0	3386375
43	2212.82	8481	115	2.62896	710480
70	962.148	7564	20	1.23254	218442
	4039.02	6721037	129	4.86525	371
	8419.15	219451		9.94926	89159
	1447.66	106481		6.76572	139688
	30172.7	196770		0	2304564
	47824.4	223816		0	997070
	499.468	10584		1.5604	3145370
	45261.5	37116			188989
		131993			445533
		95002			6637792
		84984			3308
		58840			6007721
		942			67559
		1			4802052
		7			5868
		19089			221452
		964644			309606643
		2426			7073258
		483291			47227
		42745
		882191
		900
		141432

## Sheet: Figure_2A
PBS w1	PBS w2	PBS w3	PBS w4	PBS w5	EBV IP w1	EBV IP w2	EBV IP w3	EBV IP w4	EBV IP w5	EBV IN w1	EBV IN w2	EBV IN w3	EBV IN w4	EBV IN w5
0.265725	0.226817	0.211562	0.235516	0.231169	0.171633	0.240506	0.218634	0.280156	0.457547	0.409156	0.322931	0.334694	0.448584	0.625839
0.121315	0.128736	0.104037	0.116144	0.118391	0.230288	0.167458	0.158265	0.196602	0.81323	0.179648	0.132231	0.112719	0.178352	2.02236
0.164303	0.347051	0.327053	0.318121	0.309798	0.380084	0.364017	0.305851	0.513557	0.388081	0.260078	0.201474	0.182147	0.368345	0.440135
0.421129	0.375176	0.388418	0.364771	0.360795	0.514775	0.442943	0.384615	0.461078	1.76435	0.434451	0.30265	0.718978	0.415541	0.60241
0.412857	0.263835	0.251588	0.295514	0.321379	0.322581	0.301587	0.299472	0.580906	2.29352	0.199203	0.543478	0.413223	0.151914	0.490196
0.278137	0.265688	0.132488	0.110872	0.12529	0.366295	0.280105	0.309746	0.285526	0.339833	0.31746	0.507614	0.595238	0.415267	0.328748
0.666	0.184915	0.139884	0.134571	0.127934	0.22625	0.195626	0.234395	0.75	0.496855	0.344828	0.191939	0.176678	0.699301	0.746269
0.189091	0.216792	0.232997	0.254194	0.219822	0.14518	0.116306	0.136095	0.433628	0.937625	0.27248	0.362319	0.308642	0.314607	1.2987
0.263496	0.115909	0.149184	0.151515	0.168472	0.493846	0.377652	0.341534	8.96594	4.54545	0.388479	0.343643	0.310559	0.713514	0.3663
0.138889	0.150525	0.136259	0.168057	0.157647	0.162651	0.193026	0.217064	0.63837	2.20141	0.35461	0.277008	0.297619	0.352113	1.03093
0.169048	0.165017	0.10989	0.100225	0.080257	0.110823	0.101232	0.070499	0.067857	0.477165	0.496136	0.368794	0.371469	0.471698	0.33557
0.197628	0.490196	0.49505	0.438596	0.462963						0.346021	0.387597	0.307692	0.15625	0.4329
0.502513	0.33557	0.307692	0.303951	0.280112						0.321543	0.589786	0.467988	0.483092	0.130208
0.324675	0.568182	0.458716	0.477564	0.413223						0.140845	0.301205	0.208206	0.333333	1.34277
0.549451	0.283286	0.529101	0.526316	0.794183						0.142045	0.699301	0.625	0.054083	0.414938
0.294985	0.33557	0.167224	0.147493	0.235725						0.263852	0.724638	0.423729	0.179533	0.038986
0.325733		0.26178	0.269542	0.293333							0.030202	0.069416	0.4329	2.25974
											0.127551	0.1221	0.318471	0.363636
											0.5	0.326797	0.293255	0.452489
											0.242131	0.342466	0.203666	0.282486
											0.26455	0.303951	0.483092	0.201613
											0.157978	0.240385	0.381679	11.4583
											0.191205	0.271739	0.142518	3.40741
											0.2849	0.1287	0.203666	0.321586
												0.31348	0.235849	0.78125
												0.131944	0.140056	1.0101
												0.172249	0.211864	0.235849
												0.225641	0.183824	1.2987
												0.133175	0.121803	0.326797
												0.191122	0.140647	0.518135
												0.165865		0.175439
												0.095078		0.171821
												0.102727

## Sheet: Figure_2B
PBS w1	PBS w2	PBS w3	PBS w4	PBS w5	EBV IP w1	EBV IP w2	EBV IP w3	EBV IP w4	EBV IP w5	EBV IN w1	EBV IN w2	EBV IN w3	EBV IN w4	EBV IN w5
80.4	95.7	96.9	97.2	96.8	87.2	94.9	90.4	78.5	45.5	93.7	87.8	88.6	56.2	35.6
76.3	90.3	89.7	84.4	81.3	94.2	86.1	81.5	64.2	13.2	93.7	87.8	88.6	56.2	35.6
83.2	94.6	90.3	91.5	74.9	73.1	93.4	93.8	56.5	60.2	71.9	79.3	77.7	35.7	5.33
88.8	94.7	94.8	92.1	91.4	82.9	92.1	89.8	81.6	18.6	25.3	13	12.7	8	10.5
60.8	92.2	82.6	70.8	75.9	91.8	95.5	91.9	50	9.8	48.4	44.8	54.2	26.1	22.6
88.5	26.5	38	26.9	17.7	91.7	92.5	93.1	85.1	86.4	71.6	50	67.9	54.8	54.6
63.3	63.5	71.6	73.6	39.4	79.2	89.5	64.7	26	24.7	83.2	52.2	39.5	31.6	6.78
92.2	92.4	91.8	90.4	86.7	91.5	94	81.4	36.6	12.4	57.7	77.8	72.1	65.1	23.6
90.4	91.8	83.7	87	87.3	88.3	87.2	23.1	2.35	2.04	52.2	83.6	78	35.3	16.1
85.5	92.7	88.6	86.7	92.6	78	71.9	50.3	12.5	3.26	78.5	63.4	59.8	53.9	39
11.9	29.6	16.8	19.1	17.6	51.8	45.8	32.8	25.7	14.7	84.3	59.6	51.3	80.3	15.7
89	91.3	91.5	89	84.3	41	21.2	15.9	10.3	15.1	49.3	61.4	64.8	22.5	46.8
68.3	79.5	77.7	76.5	80.2						50.8	89.5	85.3	32.9	75.1
79.8	84.9	79.9	80.4	77						49.1	36.3	31.8	53.9	29.1
50.3	46.2	62.2	66.4	45.2						43.6	25.7	37.4	50	11.6
52.6	52	66.7	65.9	38.1						42.6	44.4	64.8	14.3	55
		66.5	61	35.8							37.5	22.6	45.1	56.5
											51.6	48.6	68.2	3.07
											57.7	58.7	66.7	45.4
											51.8	69	27	63.4
											49.8	73.1	4.59	64.1
											45.7	36.3	53.7	24.7
											33.2	33.4	52	0.65
											40.2	7.69	20.1	0.2
												67.7	57.7	34
												54.4	25	4.88
												28.2	36.9	3.21
												70.4	17.2	58.2
												30.3	43.9	2.6
												37.3	54.5	14.1
												18.9		1.22
												53.3		30.4
												60.3		36.4

## Sheet: Figure_2C
naive w0	naive w1	naive w2	naive w3	naive w4	naive w5	TCM w0	TCM w1	TCM w2	TCM w3	TCM w4	TCM w5	TEM w0	TEM w1	TEM w2	TEM w3	TEM w4	TEM w5	TEMRA w0	TEMRA w1	TEMRA w2	TEMRA w3	TEMRA w4	TEMRA w5
0.022453	0.0448842	0.0206424	0.0426073	0.0245487	0.0130728	0.0106698	0.0055363	0.007188	0.0114772	0.0140144	0.0201877	0.010159	0.033663	0.013731	0.017294	0.051167	0.01932	0.0031267	0.0086059	0.0045155	0.0072322	0.0041855	0.005258
0.0695824	0.0436955	0.0139567	0.0456455	0.0568798	0.0418133	0.0128366	0.0013121	0.0040474	0.0100165	0.0089783	0.0172308	0.013957	0.010558	0.006253	0.00558	0.021901	0.011564	0.0055116	0.0054253	0.0036566	0.0059763	0.0158807	0.0059121
0.0778427	0.0611042	0.0695502	0.0257394	0.0767927	0.0382354	0.0077736	0.0016378	0.0182536	0.0060927	0.0201945	0.1658	0.014695	0.007124	0.036374	0.026326	0.136088	0.339495	0.0061657	0.0035179	0.0090735	0.0068421	0.0099879	0.0171439
0.0864086	0.0535087	0.0634731	0.0474605	0.0456721	0.0785871	0.0253865	0.0039413	0.0018928	0.003186	0.0036482	0.0895759	0.023021	0.027635	0.009301	0.009413	0.015505	0.144187	0.0228636	0.0076414	0.006845	0.0056939	0.0052688	0.0196135
0.0463434	0.0407465	0.0586872	0.0613693	0.0835653	0.0853938	0.0232316	0.0038795	0.0026465	0.003037	0.0179204	0.128886	0.027543	0.025603	0.006037	0.008733	0.061549	0.306039	0.0226328	0.0078058	0.002808	0.0056019	0.0731492	0.0055161
0.0016806	0.0377269	0.0504583	0.0458805	0.016496	0.0408845	0.0013672	0.0104839	0.0061839	0.0042888	0.0033427	0.025579	0.00056	0.022804	0.016872	0.019871	0.004132	0.031345	0.000311	0.0055557	0.0058895	0.0067516	0.0026687	0.0056819
0.0135915	0.0613073	0.0410334	0.030033	0.003719	0.0541989	0.0052474	0.018706	0.0057006	0.0028628	0.0066115	0.0379738	0.005706	0.027395	0.015491	0.017446	0.022434	0.140503	0.0041291	0.0132752	0.0066645	0.0081376	0.0020661	0.11116
0.0179371	0.010378	0.0002506	0.0310762	0.0241996	0.0177936	0.0062683	0.0035721	8.35e-05	0.0042712	0.0072084	0.0045706	0.00585	0.004164	0.000251	0.011228	0.009504	0.005862	0.0021152	0.0030014	8.35e-05	0.0053274	0.0197127	0.0022019
0.063569	0.0143	0.0081989	0.0098086	0.0203271	0.0057629	0.0165035	0.00376	0.0037181	0.0069092	0.0036543	0.0068323	0.030073	0.007	0.002479	0.026726	0.000208	0.10666	0.0120903	0.007354	0.0014904	0.002884	0.0042238	0.0013467
0.0647512	0.0157	0.0410516	0.0395079	0.0006926	0.0359667	0.0234444	0.00413	0.0136601	0.0174299	0.0002771	0.132085	0.025429	0.01	0.010957	0.014042	0.005083	0.016552	0.0104445	0.0069757	0.0054712	0.0219723	0.0002078	0.0353466
0.025826		0.0447283	0.0535267	0.0025417	0.0371566	0.0085206		0.0101891	0.0072691	0.0084606	0.0065125	0.016777		0.020637	0.000713	0.012153	9.84e-05	0.0149936		0.0108799	0.0077564	0.0016921	0.0072962
0.0257		0.0276068	0.0003847	0.027406	0.0003196	0.01846		0.0101447	0.0002196	0.0170756	4.92e-05	0.027		0.011808	0.004105	0.011286	0.158605	0.0054773		0.0058207	0.0003847	0.0041382	9.84e-05
0.0256		0.0216174	0.0099251	0.0413812	0.0110915	0.02327		0.0101701	0.0051259	0.001881	0.188953	0.041		0.010454	0.005498	0.010467	0.011685	0.0034994		0.0051087	0.0012621	0.0061283	0.0024929
0.1222		0.0113	0.0298838	0.0484822	0.0251419	0.01958		0.00376	0.0127783	0.0087224	0.0151737	0.026		0.009	0.01446	0.017444	0.009439	0.0136148		0.0103887	0.002744	0.0050445	0.0033726
0.012111		0.0142	0.068339	0.0133803	0.0352036	0.0086771		0.00248	0.0075371	0.0152138	0.0080513	0.0138834		0.009	0.009932	0.016	0.012837	0.002245		0.0093711	0.0087157	0.0034888	0.0028318
0.0085529			0.0550001	0.0551	0.0475625	0.0085893			0.0059364	0.00518	0.0096461	0.0152497			0.016571	0.0049065	0.017491	0.0039671			0.0043865	0.0260649	0.004133
0.0412219			0.0225287	0.0093456	0.0096218	0.022683			0.0192394	0.0025521	0.0102841	0.0405676			0.019	0.0077612	0.053	0.0045148			0.0037486	0.0011718	0.0015309
0.0442289			0.0263	0.0033192	0.0006	0.0856226			0.01817	0.0018495	0.03489	0.0546246			0.006	0.0099132	0.003	0.0044796			0.0147863	0.0035669	0.0003099
0.0115838			0.0007	0.0317772	1e-05	0.0099666			0.00167	0.0116755	0.00214	0.0131258			0.008	0.008607	0.002	0.0029448			0.0011086	0.0017293	1.411e-05
0.0025057			0.0606	0.0092748	0.002	0.005206			0.00623	0.0173995	0.00116	0.0165423			0.0032372	0.0085236	0.0456997	7.055e-05			0.0148702	0.0018104	0.0009179
0.0080723			0.0115102	0.0104492	0.0053999	0.0035707			0.0048453	0.0076741	0.0558798	0.0025331			0.00561	0.008843	0.0509689	0.0010895			0.0015551	0.0016792	0.0036294
0.0193679			0.0043343	0.002859	0.0050034	0.0228338			0.0015831	0.0043384	0.0928974	0.0235134			0.0067975	0.0039401	0.0083673	0.002229			0.0038578	0.0005735	0.007092
0.0173303			0.0405544	0.0067567	0.0248457	0.0059073			0.0089289	0.0043095	0.0058059	0.0056462			0.0147331	0.001707	0.219122	0.0037859			0.0012961	0.0003755	0.0036628
0.0065426			0.0140381	0.0102343	0.0136951	0.0034509			0.0134358	0.0059152	0.289177	0.005106			0.0067194	0.0019421	0.0140275	0.0005044			0.0041188	0.0009145	0.0047933
0.0225314			0.0073284	0.0064985	0.0060486	0.0099251			0.0038509	0.0017927	0.0204621	0.0117125			0.0082354	0.0041603	0.0218722	0.0028882			0.0017388	0.002216	0.0023379
0.0063651			0.0025475	0.0109659	0.0005274	0.007896			0.0024127	0.0081763	0.0206619	0.0052573			0.0025816	0.0122413	0.0105784	0.0006305			0.0002763	0.0007431	0.0001772
0.0270657			0.0057332	0.0076877	0.006523	0.0178748			0.0017103	0.0086044	0.0018668	0.0164169			0.0018582	0.009028	0.0075895	0.0019903			0.0007433	0.0010497	0.002489
0.019678			0.0076747	0.0048466	0.0074463	0.0032797			0.0023037	0.0172957	0.004521	0.0044487			0.0015755	0.0020123	0.0051085	0.0050656			0.0008871	0.0005068	0.0008776
0.0220816			0.0096346	0.0108424	0.0105329	0.0105129			0.0024995	0.0034696	0.00919	0.0073898			0.0020521	0.0023614	0.0024653	0.003994			0.0014346	0.0010096	0.0015141
			0.0084576	0.0121577	0.0071928				0.0034153	0.00214	0.004365				0.0069775	0.002096	0.0086162				0.0007358	0.0018006	0.0004626
			0.0092391	0.012362	0.0046815				0.006809	0.0062879	0.0150209				0.0127713		0.0016152				0.0010466	0.0006288	0.0003992
			0.0060623		0.0100659				0.0205715		0.0018459				0.0023758		0.0041786				0.0010306		0.0008869
			0.0185204		0.0091297				0.0020199		0.0025458				0.0036221		0.0183104				0.0021377		0.0017206
			0.0113894		0.0118016				0.0026361		0.0404117				0.0013414						0.0024751		0.0010085
			0.0146265						0.0028816												0.0010215

## Sheet: Figure_2E
Blood PBS	Spleen PBS	Liver PBS	BM PBS	Lung PBS	s/cLN PBS	NALT PBS	Blood EBV IP	Spleen EBV IP	Liver EBV IP	Lung EBV IP	BM EBV IP	s/cLN EBV IP	NALT EBV IP	Blood EBV IN	Spleen EBV IN	Liver EBV IN	Lung EBV IN	BM EBV IN	s/cLN EBV IN	NALT EBV IN	Blood PBS	Spleen PBS	Liver PBS	BM PBS	Lung PBS	s/cLN PBS	NALT PBS	Blood EBV IP	Spleen EBV IP	Liver EBV IP	Lung EBV IP	BM EBV IP	s/cLN EBV IP	NALT EBV IP	Blood EBV IN	Spleen EBV IN	Liver EBV IN	Lung EBV IN	BM EBV IN	s/cLN EBV IN	NALT EBV IN
0.59	0.4	0.34	1.7	0.95	45.9	7.32	9.19	26.2	4.6	5.7	33.4	13.2	7.9	5.34	7.62	12.9	6.46	41.4	23.9	44.2	3.81	1.2	2.43	14	70	8.94	100	75.5	57.8	83	26	82	31.5	82	42.5	47.2	47.9	38.7	61.3	2.01	80.4
2.47	1.88	1.91	1	27.3	2	15.6	6.33	11	11	10	32.8	5.29	4.8	9.43	12.5	23.4	2.37	59.6	5.09	67.2	9.23	5.81	10.3	11	61	33.1	80	74	71.7	90	47	71.6	26.4	74	13.6	10.2	60.7		58.4	17.8	81.5
1.49	0.79	1.17	1.1	26	2.33	23.9	6.95	19.4	9.55	5.3	26.2	32.7	3.3	15	7.87	11.6	6.46	41.2	22.9	34.9	14	4.96	9.13	7.8	7.3		9.76	44.7	39.6	83	47	54.6		79	47.2	49.9	62.9		72.2	9.95	61.1
9.14	39.9	39.6	2.2	63	5.55	51	16.4	25.6	14.2	5.3	52.1	15	55.8	6.28	4.69	7.83	2.37	26.7	6.76	64.4	50.7	7.68		20	33.4		21.4	64.3	72.6	80	30	65.5		57	10.5	23.2	62.1		50.6	6.54	87.4
	2.32	3.33	10	22	28.3	39	1.79	2.44	6.82	13	23.3	30.1	53.6	5.55	47.2	12.9		41.4	27.5	63.5	19.5	48.1			32.2		28.3	61.4	72.3	92.4	35	82.3			23.6	23.7	48.5		40.2	19.9	79.7
	0.91	31.6	6.52	50	15	24	5.18	26.7	6.6	2.3	41.3	32.5	69.7	1.07	21.1	23.4		59.6	13.4	50					83		64	15.9	17.9	44.7	53	38.4			32.3	42.8			49.3	38.1	43.9
	2.58	11	27.2	31	53.9	74.6	5.65	24.5	7.67	1.4	39.1	12.3	54.3	32.6	14	11.6		41.2	13.4	47.1					56		52	55.5	72.8	83.6	58	60			58.4	30.1			60.7	17	83.4
	51.6		2.7	49		44.3	6.79	13.5	1.25	1.4	31.3	13.7	48	8.52	22	7.83		26.7	19	57.6					62		58	82.3	76.6	68.2	51	80.9			4.76	21.8			73.7	37.9	69.4
	15.4			41		63	1.94	21.4	8.03	1.7	29.3		37.3	1.72	27.3			34.2	29.7	47					84		18.5	46.8	52.5	20.5	48	35			51.8	26.7			59.2	7.35	69
	67.1			53.8		72.2		48.1	4.64	1	64.1		55.2	4.64	3.67			29	0.94	59.2					36		15.7	25.5	34.3	61	69	49			30.9	23.5			77.1	27.1	84.6
	18.7			32.3		77.3		17.1	6.05	1.2	36.2		48.3	2.33	25.3			64.2	8.89	58.3					61			29.3	41.8	83.6	63	83			39.7	46.3			76.2	12	66.9
				73.7		68		21.7	9.92	3.23	43.1			4.48	6.34			23.6	2.98	36.6					43			33.2	40.3		56	74			15.8	47.3			72.9	57.4	74
				52.2		73.2		26.1	8.82	2.51	47			4.98	3.78			56.6	2.88	34.1					76			31.6	41.9						20.7	20.1			71.3	33.9	78.8
						18.2		13.5	12.8	5.74	36			2.76	4.33			56	9.28	75.2					54			46.5							21.7	42.2				27.8	71.8
									26.4	5.4				13.2	8.34			29.5	13.2	62.4								40.5							36.7	32.9				2.01	81.4
									14.8	13.2				6.21	2.6			59.1	7.76	61.8								40.1							20.6	39.9				17.8	76.2
									5.43	11.9				30	11.7				23.9	77.6								41.4							36.9	22				9.95	80.2
														9.43	3.1				5.09	42.9															26.3	76.8				6.54	86
														15	16				22.9	65.5															45.4	69.6				19.9	77.1
														6.28	18.2				6.76	74.8															29.6	46.7				38.1	58.2
														5.55	5.85				27.5	62.4															33	10.2				17	61.3
														15.5	7.62				13.4	74.4															15.6	49.9				38.6	73.5
														10.1	12.5				13.4	45.9															4.66	23.2				39.4	70
														8.19	7.87				19	73.1															51.9	23.7				40	70.2
														7.67	4.69				29.7	64.4															30.9	42.8				38.6	79.9
														3.82	47.2				27.3	63.5															38.2	30.1				50	42.9
														35.2	21.1				22.8	50															15.6	21.8				75	83.4
														3.57	14				30	47.1															19.2	26.7				29.6	69.1
														0	22				23.3	57.6															21.8	23.5					68.7
															27.3				34.9	47															33.9	46.3					84.4
															32.3				25	59.2															20.7	47.3					68.4
															25.9				24.2	58.3															36.5	20.1					73.8
															7.8					36.6															26.3	49.9					78.5
															27.4					53															45.4	48.7					71
															36.2					61															23.7	26.5					81.2
															27.3					41.8															21.9	52.3					76.2
															9.59					58.9															33.8	65					80
															13.7					73															17.2	50					67.1
																				80															53.8	61.2					79.2
																				37.6															50.7	54.9					73.7
																				71															38.4						76.4
																																			35.9						89.3
																																									90.8
																																									72.4
																																									84.1

## Sheet: Figure_2F
CD69+ PBS	CD69+ EBV IN	CD69+CD103+ PBS	CD69+CD103+ EBV IN
10014	56894	5321	18800
767	17659	550	2526
1442	18019	972	2808
1520	21303	1003	6876
1517.37	3615	659.806	1232
883.794	6271.11	241.383	3950.42
2738.18	42191.3	825.657	10825
3699.5	25572.5	1722.74	10362.3
10053.6	12182.7	9274.74	4668.12
3718.01	141043	925.995	29802.6
186.1	3972.24	58.8117	2219.78
11432.7	25217.9	9642.7	10551.3
4049.92	28864.5	2659.79	6860.18
20079.3	6798.12	11192.4	3036.34
3424	9949.77	1901	4149.84
50645	350812	40601	133098
26519	300659	19717	37486
	41787		23899
	11255		3984
	64363		24356
	6089		2665
	196429		21273
	157376		45386
	42259		17604
	12278		3476
	16314		3884

## Sheet: Figure_2G
blood	NALT
100	3.6
100	6.6
100	7.3
100	2
100	4.53
100	2.34
100	6.86
83.3	3.08
99.9	3.21
100	2.16
100	3.55
100	2.55
99.9	11.2
100	3.7
	5.47
	3.17
	4.02
	3.66
	7.25
	2.73
	0.61
	0.99
	0.24
	0.33
	6.09
	4.83
	3.07
	2.82

[truncated: 36 more sheets: Figure_3B, Figure_4D, Figure_4E, Figure_4F, Figure_5B, Figure_5C, Figure_5D, Figure_5E, Figure_6A, Figure_6B, Figure_6C, Figure_6D, Figure_7A, Figure_7B, Figure_7C, Figure_7D, Figure_7E, Figure_7F, Figure_7G, Figure_7H …]
